# Supplementary material for: CTLA-4 expression by B-1a B cells is essential for immune tolerance
Source: Nat Commun. 2021 Jan 22;12:525. doi: 10.1038/s41467-020-20874-x (PMC7822855; doi:10.1038/s41467-020-20874-x)
Supplement: Supplementary file 4 — Source Data [file 41467_2020_20874_MOESM4_ESM.xlsx]

## Sheet: Figures
Fig. 1a			Fig. 1b				Fig. 1d				Fig. 2a				Fig. 2b					Fig. 3b			Fig .3d			Fig. 4a					Fig. 4b					Fig.5c				Fig. 5d					Fig 7b
subsets	Ctla4 level		subsets	mouse age	Ctla4 llevel		subsets	mouse	MFI ratio		mouse	subset	% BrdU+		subset	mouse	% IgH(>5 mutations)	mutation rate		mouse	GCB number (10^6)		mouse	Tfh (10^6)		mouse	age	IgG(mg/ml)	IgE(ug/ml)		mouse	age	dsDNA-IgG (U/ml)	dsDNA-IgE(OD)		subsets	subset	% population		subsets	CKO mice	% IgH(>5 mutation)	mutation rate		mouse	Tfh number(10^6)	GCB number(10^6)
MZB	0		sB-1a	2M	1.06		FOB	TCL Tg	1.05		CKO	sB-1a	33		sB-1a	CKO	12.8	0.012		mut (CD4de)	0.81		CKO	0.8		CKO	1-2M	0	0		CKO	2.5M	2.88	0.025		B-1a(CKO)	IgMhi CD38 CD95	5		sB-1a IgMhi	A6	10.5	0.01		IgMneg sB-1a(CKO)	0.34	0.42
MZB	0		sB-1a	D5-7	0.08		pB-2	TCL Tg	0.69		control	sB-1a	22		sB-1a	CKO	10.4	0.01		mut (iso)	3.18		control	0.04		CKO	1-2M	0.18	0		CKO	3.5M	3.71	0.032		B-1a(CKO)	IgMhi CD38 CD95	5		sB-1a IgMneg	A6	30.2	0.02		no transfer	0.14	0.22
MZB	0		sB-1a	D5-7	0.06		sB-1a	TCRdKO	1.15		control	sB-1a	26		sB-1a	CKO	12.1	0.012		heter	0.16		CKO	1.6		CKO	1-2M	3.25	1.21		CKO	3.5M	4.35	0.034		B-1a (control)	IgMhi CD38 CD95	2		sB-1a IgMhi	C11	3.3	0.0045		IgMneg sB-1a(CKO)	0.61	0.25
sB-1a	0.075		sB-1a	D5-7	0.17		pB-1a	TCRdKO	1.37		CKO	sB-1a	39		sB-1a	CKO	12.2	0.009		wt	0.17		control	0.05		CKO	1-2M	5.48	5.63		CKO	3.5M	12	0.091		B-1a(CKO)	IgMhi CD38 CD95	5		sB-1a IgMneg	C11	6.6	0.006		pB-1a(CKO)	1.92	1.19
sB-1a	0.066		sB-1a	D5-7	0.08		sB-1a	TCL	2.49		control	sB-1a	29		sB-1a	CKO	9	0.008		heter	0.14		CTLAf/f/CD19+/+	0.22		CKO	1-2M	1.15	17.9		CKO	4M	5.04	0.028		B-1a(CKO)	IgMhi CD38 CD95	3.6		sB-1a IgMhi	D1	3.3	0.0045		CKO	1.32	1.8
pB-1a	0.36		sB-1a	D5-7	0.08		pB-1a	TCL	3.69		CKO	sB-1a	35		sB-1a	control	2.2	0.003		mut (CD4de)	0.13		CKO	1.08		CKO	1-2M	0.67	49.4		CKO	2.5M	1.94	0.035		B-1a (control)	IgMhi CD38 CD95	3		sB-1a IgMneg	D1	24.1	0.018		pB-1a(heter)	0.2	0.16
B-1b	0.11		sB-1a	2M	0.8		pB-2	TCL	0.88		control	sB-1a	25		sB-1a	control	4	0.0038		mut (sio)	2.81		heter	0.14		CKO	1-2M	1.79	18.9		CKO	3M	4.69	0.034		B-1a(CKO)	IgMhi CD38 CD95	5.5		sB-1a IgMhi	H2	9.4	0.01		no transfer	0.05	0.11
B-1b	0.09		sB-1a	D5-7	0.09		FOB	TCL	0.94		control	sB-1a	26		sB-1a	control	3	0.0049		wt	0.14		control	0.05		CKO	1-2M	0.1	-0.3		CKO	3M	2.12	0.035		B-1a (control)	IgMhi CD38 CD95	3.3		sB-1a IgMneg	H2	16.5	0.014		pB-1a(heter)	0.23	0.07
B-1b	0.07		sB-1a	2M	0.98		sB-1a	TCRdKO	1.64		CKO	sB-1a	36		sB-1a	control	5.3	0.0056		mut (iso)	6.15		CKO	0.52		CKO	1-2M	1.05	2.68		CKO	4M	3.42	0.038		B-1a(CKO)	IgMhi CD38 CD95	7		sB-1a IgMhi	H4	7.1	0.005		pB-1a(CKO)	2.93	1.9
B-1b	0.08		sB-1a	2M	1.01		pB-1a	TCRdKO	1.81		CKO	sB-1a	36.6		GC B	CKO	53.1	0.027		mut (CD4de)	0.04		CTLAf/f/CD19+/+	0.16		CKO	3-4M	5.3	19.9		CKO	4M	17.66	0.068		B-1a (control)	IgMhi CD38 CD95	2		sB-1a IgMneg	H4	16.7	0.009		no transfer	0.34	0.08
pB-1a	0.2		sB-1a	3W	0.24		sB-1a	TCL	1.65		control	sB-1a	30		GC B	CKO	20.9	0.02		heter	0.52		heter	0.02		CKO	3-4M	1.31	44.9		CKO	2.5M	1.67	0.032		B-1a(CKO)	IgMhi CD38 CD95	5.1		sB-1a IgMhi	H5	16	0.011		control	0.42	0.36
MZ B	0		sB-1a	3W	0.2		pB-1a	TCL	4.65		CKO	pB-1a	11		GC B	CKO	34.8	0.03		wt	0.24		CTLAf/f/CD19+/+	0.1		CKO	3-4M	1.87	59.2		CKO	3M	1.76	0.023		B-1a(CKO)	IgMhi CD38 CD95	4.5		sB-1a IgMneg	H5	19.6	0.013		pB-1a(CKO)	5	1.43
FO B	0		sB-1a	3W	0.34		FOB	TCL	0.84		control	pB-1a	8		GC B	CKO	30.2	0.023		wt	0.06		CKO	1.68		CKO	3-4M	2.64	10.5		CKO	2.5M	9.06	0.045		B-1a (control)	IgMhi CD38 CD95	3		sB-1a IgMhi	K5	9.5	0.0097		no transfer	0.18	0.18
pB-2	0		sB-1a	3W	0.28		pB-2	TCL	0.9		CKO	pB-1a	15		GC B	CKO	32.9	0.026		heter	0.19		CKO	1.61		CKO	3-4M	3.58	282		CKO	14M	92.69	0.037		B-1a(CKO)	IgMhi CD38 CD95	5.1		sB-1a IgMneg	K5	23.8	0.016		control	0.11	0.11
B-1a	0.2		sB-1a	3W	0.47		sB-1a	TCRdKO	1.51		control	pB-1a	7		pB-1a	CKO	3.7	0.0035		mut (iso)	3.31		heter	0.1		CKO	3-4M	2.05	98.5		CKO	14M	2.33	0.023		B-1a(CKO)	IgMhi CD38 CD95	3.8							pB-1a(CKO)	0.74	0.84
pB-2	0		sB-1a	3W	0.31		pB-1a	TCRdKO	2		CKO	pB-1a	18		pB-1a	CKO	4	0.0034		mut (CD40L)	0.19		CTLAf/fCD19+/+	0.05		CKO	3-4M	1.46	1.21		CKO	14M	38.33	0.025		B-1a (control)	IgMhi CD38 CD95	0.8							no transfer	0.08	0.16
pB-1a	0.38		non B-1a	D5-7	0		sB-1a	TCRdKO	1.25		control	pB-1a	5		pB-1a	CKO	5.8	0.0058		mut (CD40L)	0.12		heter	0.06		CKO	3-4M	1.79	8.09		CKO	14M	6.29	0.025		B-1a (control)	IgMhi CD38 CD95	1.2							CKO	1.08	2.52
sB-1a	0.14		non B-1a	D5-7	0		pB-1a	TCRdKO	2.15		control	pB-1a	9		pB-1a	CKO	8.7	0.0088		mut (sio)	8.71		CKO	0.85		CKO	7-9M	9.62	528		CKO	14M	12.05	0.021		B-1a(CKO)	IgMint CD38 CD95	5							CKO	0.9	1.8
FOB	0		sB-1a	2M	1.05		sB-1a	TCL	1.4		CKO	pB-1a	12		pB-1a	CKO	8.1	0.006		mut (CD40L)	0.16		CKO	0.84		CKO	7-9M	9.67	208		CKO	7.5M	52.61	0.057		B-1a(CKO)	IgMint CD38 CD95	5							control	0.07	0.08
FOB	0		sB-1a	5W	0.74		FOB	TCL	0.95		CKO	pB-1a	11.5		pB-1a	control	2.5	0.002		wt	0.05		CTLAf/f CD19+/+	0.08		CKO	7-9M	28.8	327		CKO	9M	0.05	0.017		B-1a (control)	IgMint CD38 CD95	1							pB-1a(CKO)	1.98	0.66
FOB	0		sB-1a	5W	0.58		pB-1a	TCL	2.97		control	pB-1a	4.4		pB-1a	control	0.8	0.0012		mut (CD40L)	0.18		heter	0.07		CKO	7-9M	11.2	630		CKO	10.5M	0.31	0.02		B-1a(CKO)	IgMint CD38 CD95	6.6							IgMneg sB-1a(CKO)	1.28	0.64
pB-2	0		sB-1a	5W	0.24		pB-2	TCL	0.97						pB-1a	control	2.5	0.0027		mut (CD4 de)	0.31		control	0.1		CKO	7-9M	4.81	298		control	7M	0.78	0.019		B-1a(CKO)	IgMint CD38 CD95	9.5							CKO	0.81	2.97
pB-2	0		sB-1a	5W	0.26		pB-1a	TCRdKO	2.6						pB-1a	control	4	0.0033		mut (iso)	7.68		control	0.1		CKO	7-9M	29.4	429		control	7M	0.11	0.022		B-1a (control)	IgMint CD38 CD95	2.3							control	0.09	0.03
pB-2	0		sB-1a	5W	0.45		sB-1a	TCRdKO	1.17											wt	0.3		control	0.08		CKO	7-9M	12	773		control	10.5M	0.47	0.019		B-1a(CKO)	IgMint CD38 CD95	7.8							pB-1a(heter)	0.2	0.14
B-1b	0.03		sB-1a	5W	0.26		pB-1a	TCRdKO	1.84														CTLAf/fCD19+/	0.05		CKO	7-9M	14.5	503		control	10.5M	0.33	0.017		B-1a (control)	IgMint CD38 CD95	3							no transfer	0.06	0.04
pB-1a	0.3		sB-1a	D5-7	0.1		sB-1a	TCL	1.97														CKO	1.4		control	1-2M	0.36	0		control	10.5M	0	0.018		B-1a (control)	IgMint CD38 CD95	6.8							CKO	0.61	1.98
sB-1a	0.06		non B-1a	D5-7	0		FOB	TCL	0.87														CTLAf/fCD19+/+	0.07		control	1-2M	0.1	0		control	12.5M	0.51	0.016		B-1a (control)	IgMint CD38 CD95	1.1							control	0.08	0.09
pB-1a	0.32		non B-1a	D5-7	0		pB-1a	TCL	1.76														control	0.04		control	1-2M	0.26	0		control	12.5M	0.09	0.019		B-1a(CKO)	IgMint CD38 CD95	4							non transfer	0.11	0.08
MZB	0		non B-1a	D5-7	0		pB-2	TCL	0.92																	control	1-2M	0.33	0		control	12.5M	2.02	0.023		B-1a(CKO)	IgMint CD38 CD95	2.6							CKO	0.72	3.24
FOB	0		non B-1a	D5-7	0		MZB	B6	1																	control	1-2M	0.31	0							B-1a (control)	IgMint CD38 CD95	0							pB-1a(heter)	0.35	0.23
PC	0.1						FOB	B6	1.04																	control	1-2M	0.69	0							B-1a(CKO)	IgMint CD38 CD95	8.4							pB-1a(CKO)	0.74	0.61
PC	0.12						sB-1a	B6	1.21																	control	1-2M	0.39	0							B-1a(CKO)	IgMint CD38 CD95	9.2							IgMneg sB-1a(CKO)	0.38	0.53
sB-1a	0.06						sB-1a	B6	1.24																	control	1-2M	0.54	0							B-1a (control)	IgMint CD38 CD95	0.8							no transfer	0.06	0.05
pB-1a	0.21						MZB	B6	1.02																	control	3-4M	0.67	0							B-1a (control)	IgMint CD38 CD95	0							CKO	0.64	2.94
PC	0.16						FOB	B6	1.02																	control	3-4M	0.41	0							B-1a(CKO)	IgMneg CD38 CD95	11							control	0.08	0.08
PC	0.22						sB-1a	B6	1.3																	control	3-4M	1.23	0							B-1a(CKO)	IgMneg CD38 CD95	13							pB-1a(CKO)	1.85	0.94
B-1a	0.12						pB-1a	B6	1.77																	control	3-4M	0.41	0							B-1a (control)	IgMneg CD38 CD95	2							pB-1a(heter)	0.08	0.07
B-1a	0.09						pB-2	B6	0.96																	control	3-4M	0.54	0							B-1a(CKO)	IgMneg CD38 CD95	17.6							no transfer	0.06	0.07
pB-1a	0.21						sB-1a	B6	1.52																	control	3-4M	0	0							B-1a(CKO)	IgMneg CD38 CD95	17.2							pB-1a(heter)	0.06	0.04
pB-1a	0.36						pB-2	B6	0.94																	control	7-9M	1.1	0							B-1a (control)	IgMneg CD38 CD95	3							pB-1a(heter)	0.1	0.06
PC	0.24						FOB	B6	0.86																	control	7-9M	1.26	0							B-1a(CKO)	IgMneg CD38 CD95	24.1							pB-1a(CKO)	1.26	0.47
PC	0.24						MZB	B6	0.82																	control	7-9M	1.59	0							B-1a (control)	IgMneg CD38 CD95	3.4							no transfer	0.1	0.07
PC	0.21						pB-1a	B6	1.61																	control	7-9M	0.92	0							B-1a(CKO)	IgMneg CD38 CD95	12.4							pB-1a(heter)	0.26	0.18
							pB-2	B6	0.73																											B-1a (control)	IgMneg CD38 CD95	2.5							pB-1a(CKO)	3.48	2.58
							FOB	B6	0.97																											B-1a(CKO)	IgMneg CD38 CD95	15.5							no transfer	0.04	0.02
							MZB	B6	0.96																											B-1a(CKO)	IgMneg CD38 CD95	11.7							pB-1a(CKO)	0.57	0.77
							pB-1a	B6	1.43																											B-1a (control)	IgMneg CD38 CD95	3							pB-1a(heter)	0.05	0.11
							pB-2	B6	0.72																											B-1a(CKO)	IgMneg CD38 CD95	24							IgMneg sB-1a(CKO)	0.58	0.94
							sB-1a	B6	1.42																											B-1a(CKO)	IgMneg CD38 CD95	22.7							no transfer	0.05	0.1
							FOB	B6	0.93																											B-1a (control)	IgMneg CD38 CD95	3.1
							MZB	B6	0.93																											B-1a (control)	IgMneg CD38 CD95	2.7
							pB-1a	B6	1.53
							pB-2	B6	0.88
							pB-1a	B6	1.32
							sB-1a	B6	2
							MZB	B6	1
							FOB	B6	0.8
							pB-2	B6	0.9
							pB-1a	B6	2.1
							sB-1a	B6	1.8
							pB-1a	B6	3.6
							sB-1a	TCRdKO	2
							pB-1a	TCRdKO	4.3
							sB-1a	TCL	3.9
							pB-1a	TCL	4.9
							sB-1a	TCL	3.5
							pB-1a	TCL	5.7
							pB-1a	TCRdKO	2.4
							pB-1a	B6	2.2
[truncated: 3 more columns]

## Sheet: supplementary figures
sFig. 1E				sFig 2d							sFig 2e					sFig 3a					sFig 3b					sFig 3d, e					sFig 4a			sFig 4b
FACS marker	subsets	MFI		mouse	pB-1b number(10^6)	pB-1a number (10^6)		mouse	sB-1a number(10^6)		mouse	IAd MFI	mouse	CD150 MFI		mouse	age	IgMIdDneg number(10^6)			mouse	Bcl6 levvel	mouse	Aicda level		mouse	tissue	Tfh %	GC B %		group	GCB %		mouse	age	RF level
bio-CD80	sB-1a	1025		heter	0.24	0.96		CKO	0.84		control	1000	CD19cre	128		mut	3 month	4.87			CTLAf/fCD19Cre/+	5.8	CTLAf/fCD19Cre/+	6.63		CKO	spl	0.4	2.7		6W	0.34		CKO	2.5M	13.6
bio-CD80	sB-1a	816		CKO	0.42	1.48		heter	0.34		CKO	1460	F2 target	200		heter	3 month	0.63			CTLAf/fCD19Cre/+	4.54	CTLAf/fCD19Cre/+	5.9		CKO	LN	0.05	0.2		2-3M	1.6		CKO	3.5M	18.2
bio-CD80	sB-1a	810		control	0.21	0.3		control	0.2		control	1100	C9 target	210		wt	3 month	0.68			CTLAf/fCD19Cre/+	3.48	CTLAf/fCD19Cre/+	8.26		CKO	spl	1.1	3.9		4-5W	0.1		CKO	3.5M	16.4
bio-CD80	sB-1a	942		CKO	0.48	1.47		control	0.24		CKO	1831	CD19cre	138		mut	7 month	13.3			CTLAf/fCD19Cre/+	4.3	CTLAf/fCD19Cre/+	14.5		CKO	LN	0.1	0.4		2-3M	2.7		CKO	3.5M	11.2
bio-CD80	sB-1a	1451		heter	0.21	0.53		heter	0.48		control	1050	A5 target	246		mut	7 month	11.5			CTLAf/fCD19Cre/+	4.46	CTLAf/fCD19Cre/+	12.1		control	spl	0.03	0.05		4-5M	3.9		CKO	4M	6.77
bio-CD86	sB-1a	1075		control	0.35	0.42		CKO	1.1		CKO	1487	E1 target	317		heter	7 month	2.83			CTLAf/fCD19Cre/+	4.3	CTLAf/fCD19Cre/+	6.3		control	LN	0.02	0.08		control	0.05		CKO	2.5M	1.26
bio-CD86	sB-1a	822		CKO	0.58	1.51		CKO	0.85		control	1020	CD19cre	149		heter	7 month	4.35			CTLAf/fCD19Cre/+	2.8	CTLAf/fCD19Cre/+	5		CKO	spl	0.8	4.1		4-5W	0.06		CKO	3M	13.8
bio-CD86	sB-1a	992		heter	0.16	0.47		heter	0.43		CKO	1600	A12 target	193		heter	3 month	1.26			CTLAf/+ CD19+/+	0.65	CTLAf/fCD19Cre/+	6.77		CKO	LN	0.1	0.4		4-5W	0.04		CKO	3M	9.55
bio-CD86	sB-1a	796		control	0.16	0.13		control			control	1040	A13 target	223		mut	3 month	5.15			CTLAf/+ CD19+/+	1.13	CTLAf/+ CD19+/+	0.41		control	spl	0.04	0.2		4-5W	0.05		CKO	4M	130
bio-CD86	sB-1a	886		CKO	0.52	1.8		CKO	0.97		CKO	1649				wt	3 month	0.77			CTLAf/+ CD19+/+	1.37	CTLAf/+ CD19+/+	1.47		control	LN	0.05	0.02		2-3M	4.1		CKO	4M	35.7
bio-CD80	MZB	315		heter	0.28	1.49		heter	0.45		control	1000				mut	3.5 month	4.32			CTLAf/+ CD19+/+	1.43	CTLAf/+ CD19+/+	1.29		CKO	spl	4.2	1.95		control	0.2		CKO	2.5M	9.55
bio-CD80	MZB	358		control	0.1	0.34		CKO	0.9		CKO	1830				heter	3.5 month	0.99			CTLAf/+ CD19+/+	1.3	CTLAf/+ CD19+/+	2.9		CKO	LN	0.2	0.42		2-3M	3		CKO	3M	17.3
bio-CD80	MZB	367		CKO	0.44	1.09		heter	0.45		control	1080				wt	3.5 month	0.82			CTLAf/+ CD19+/+	1.5	CTLAf/+ CD19+/+	1.15		control	spl	0.2	0.06		control	0.07		CKO	2.5M	45.5
bio-CD80	MZB	391		heter	0.34	0.69		control	0.44		CKO	1409				mut	3.5 month	4.9			CD19Cre	1.01	CTLAf/+ CD19+/+	1.11		control	LN	0.07	0.04		2-3M	1.1		CKO	14M	10.3
bio-CD80	MZB	512		control	0.1	0.43		CKO	0.89							heter	3.5 month	0.85			CD19Cre	1.23	CTLAf/+ CD19+/+	0.91		CKO	spl	2	1.2		control	0.06		CKO	14M	10.6
bio-CD86	MZB	730		CKO	0.3	1.3		CKO	1.08							wt	3.5 month	0.8			CD19Cre	1.26	CD19Cre	1.67		CKO	LN	0.3	0.2		>7M	2.8		CKO	14M	5.28
bio-CD86	MZB	710		CKO	0.47	2.65		heter	0.41							mut	6M	15.9			CD19Cre	1.03	CD19Cre	1.15		CKO	spl	3.7	2.9		2-3M	2.3		CKO	14M	11.9
bio-CD86	MZB	730		heter	0.15	1.77		CKO	0.94							wt	3.5M	0.6			CD19Cre	0.96	CD19Cre	0.95		CKO	LN	0.4	0.5		4-5M	0.8		CKO	14M	24.7
bio-CD86	MZB	692		heter	0.2	0.36		CKO	0.92							heter	3M	1.08			CD19Cre	1	CD19Cre	1		CKO	spl	0.6	1.1		4-5M	1.1		CKO	7.5M	58.1
bio-CD86	MZB	564		CKO	0.48	1.16		heter	0.3							mut	3M	4.95					CD19Cre	1.06		CKO	LN	0.2	0.1		4-5M	1.7		CKO	9M	39
bio-CD80	FOB	307		heter	0.28	0.89		CKO	1.1							wt	3M	0.96					CD19Cre	1.11		control	spl	0.04	0.08		>7M	0.9		CKO	10.5M	32.1
bio-CD80	FOB	319		control	0.16	0.33		heter	0.46							wt	7M	0.83					CD19Cre	1.3		control	LN	0.02	0.02		6W	0.4		CKO	7M	88.4
bio-CD80	FOB	352		CKO	0.44	1.94		control	0.46							wt	7M	1.25								CKO	spl	0.4	1.8		6W	0.7		CKO	7M	16.9
bio-CD80	FOB	349		heter	0.1	0.63		control	0.42							wt	7M	0.97								CKO	LN	0.12	0.19			1.4		CKO	6M	71.2
bio-CD80	FOB	313		control	0.16	0.7		control	0.32							wt	7M	1.14								control	spl	0.1	0.18		control	0.06		CKO	7M	47.3
bio-CD86	FOB	418						CKO	0.82							heter	7M	5.05								control	LN	0.11	0.06		>7M	1.2		CKO	7M	88.5
bio-CD86	FOB	391						heter	0.54							heter	7M	6.75								CKO	spl	0.46	2		>7M	2.9		CKO	7M	5.97
bio-CD86	FOB	442						control	0.29							mut	3M	3.65								CKO	LN	0.04	0.2		2-3M	1.1		CKO	7M	20.5
bio-CD86	FOB	456														wt	3M	0.6								control	spl	0.04	0.05		control	0.08		CKO	7M	11
bio-CD86	FOB	467														heter	2.5M	1.35								control	LN	0.02	0.02		>7M	2		CKO	6M	12.5
bio-CD80	CD11c DCs	436														mut	2.5M	5.76													4-5W	0.22		CKO	7M	97
bio-CD80	CD11c DCs	440														mut	7M	11													2-3M	2.1		CKO	6M	12.2
bio-CD80	CD11c DCs	476														mut	7M	20.1													control	0.05		CKO	6M	12.8
bio-CD80	CD11c DCs	440														heter	7M	2.59																CKO	5M	10.8
bio-CD80	CD11c DCs	481																																control	7M
bio-CD86	CD11c DCs	785																																control	7M	10.3
bio-CD86	CD11c DCs	678																																control	10.5M	8.26
bio-CD86	CD11c DCs	805																																control	10.5M	5.58
bio-CD86	CD11c DCs	742																																control	10.5M	7.29
bio-CD86	CD11c DCs	602																																control	12.5M	6.92
bio-CD80	pB-1a	1598																																control	12.5M	11.6
bio-CD80	pB-1a	1540																																control	12.5M	10.5
bio-CD80	pB-1a	1582																																control	6.5M	10.4
bio-CD80	pB-1a	1499																																control	6.5M	12.6
bio-CD80	pB-1a	1693																																control	6.5M	9.77
bio-CD86	pB-1a	521																																control	6.5M	15.3
bio-CD86	pB-1a	465																																control	6.5M	7.97
bio-CD86	pB-1a	458																																control	6.5M	9.56
bio-CD86	pB-1a	547
bio-CD86	pB-1a	463
bio-CD80	pB-2	198
bio-CD80	pB-2	217
bio-CD80	pB-2	230
bio-CD80	pB-2	230
bio-CD80	pB-2	244
bio-CD86	pB-2	491
bio-CD86	pB-2	509
bio-CD86	pB-2	524
bio-CD86	pB-2	763
bio-CD86	pB-2	400

## Sheet: uncropped gel data
uncroppped gel images for sFig 2A
